# Supplementary material for: Error-Gated Hebbian Rule: A Local Learning Rule for Principal and Independent Component Analysis
Source: Sci Rep. 2018 Jan 30;8:1835. doi: 10.1038/s41598-018-20082-0 (PMC5789861; doi:10.1038/s41598-018-20082-0)
Supplement: Supplementary file 4 — scirep_functions.h [file 41598_2018_20082_MOESM4_ESM.txt]

//
// Demo for EGHR-beta
//
// Copyright (C) 2018 Takuya Isomura, Taro Toyoizumi
// (RIKEN Brain Science Institute)
//
// 2018-01-04
//

#include <stdio.h>
#include <stdlib.h>
#include <string.h>
#include <math.h>
#include <time.h>
#include <unistd.h>

double
calc_square_error (const double *W, const double *Wold, const int No, const int Ni)
{
	int i, j;
	double error = 0;
	for (i = 0; i < No; i++) {
		for (j = 0; j < Ni; j++) error += pow (W[Ni * i + j] - Wold[Ni * i + j], 2);
	}
	return error / No / Ni;
}

int
save_data (const char *filename, const double *data, const int M, const int N)
{
	int i, j;
	FILE *fp;
	if ((fp = fopen (filename, "w")) == NULL) return 1;
	fprintf (fp, "num");
	for (j = 0; j < N; j++) fprintf (fp, ", x%d", j);
	fprintf (fp, "\n");
	for (i = 0; i < M; i++) {
		fprintf (fp, "%d", i);
		for (j = 0; j < N; j++) fprintf (fp, ", %f", data[N * i + j]);
		fprintf (fp, "\n");
	}
	fclose (fp);
	return 0;
}

#define H_DIM 40
#define H_ELE(hist, a, b, c, d) (hist)[H_DIM * (H_DIM * (H_DIM * (a) + (b)) + (c)) + (d)]

int
hist_add (double *hist, const double *u)
{
	const double scale = H_DIM / 2.0 / 6.0;
	const int offset = H_DIM / 2;
	int a[4] = {scale * u[0] + offset, scale * u[1] + offset, scale * u[2] + offset, scale * u[3] + offset};
	if (   0 <= a[0] && a[0] < H_DIM && 0 <= a[1] && a[1] < H_DIM
		&& 0 <= a[2] && a[2] < H_DIM && 0 <= a[3] && a[3] < H_DIM) H_ELE(hist, a[0], a[1], a[2], a[3])++;
	return 0;
}

int
hist_normalize (double *hist)
{
	int i, j, k, l;
	double sum = 0;
	for (i = 0; i < H_DIM; i++) {
		for (j = 0; j < H_DIM; j++) {
			for (k = 0; k < H_DIM; k++) {
				for (l = 0; l < H_DIM; l++) sum += H_ELE(hist, i, j, k, l);
			}
		}
	}
	for (i = 0; i < H_DIM; i++) {
		for (j = 0; j < H_DIM; j++) {
			for (k = 0; k < H_DIM; k++) {
				for (l = 0; l < H_DIM; l++) H_ELE(hist, i, j, k, l) /= sum;
			}
		}
	}
	return 0;
}

int
calc_corr (double *corr, const double *source, const double *output, const int Ns, const int No, const int M)
{
	int i, j, t;
	double mean_s[Ns];    memset (mean_s, 0, sizeof (mean_s));
	double mean_u[No];    memset (mean_u, 0, sizeof (mean_u));
	double stdv_s[Ns];    memset (stdv_s, 0, sizeof (stdv_s));
	double stdv_u[No];    memset (stdv_u, 0, sizeof (stdv_u));
	double cov[No * Ns];  memset (cov,    0, sizeof (cov));
	for (t = 0; t < M; t++) {
		for (i = 0; i < No; i++) {
			mean_u[i] += output[No * t + i];
			stdv_u[i] += output[No * t + i] * output[No * t + i];
		}
		for (j = 0; j < Ns; j++) {
			mean_s[j] += source[Ns * t + j];
			stdv_s[j] += source[Ns * t + j] * source[Ns * t + j];
		}
		for (i = 0; i < No; i++) {
			for (j = 0; j < Ns; j++) cov[Ns * i + j] += output[No * t + i] * source[Ns * t + j];
		}
	}
	for (i = 0; i < No; i++) mean_u[i] /= M;
	for (j = 0; j < Ns; j++) mean_s[j] /= M;
	for (i = 0; i < No; i++) stdv_u[i] = sqrt (stdv_u[i] / M - mean_u[i] * mean_u[i]);
	for (j = 0; j < Ns; j++) stdv_s[j] = sqrt (stdv_s[j] / M - mean_s[j] * mean_s[j]);
	for (i = 0; i < No; i++) {
		for (j = 0; j < Ns; j++) cov[Ns * i + j] = cov[Ns * i + j] / M - mean_u[i] * mean_s[j];
	}
	for (i = 0; i < No; i++) {
		for (j = 0; j < Ns; j++) corr[Ns * i + j] = cov[Ns * i + j] / stdv_u[i] / stdv_s[j];
	}
	return 0;
}

double
calc_PCAcost (const double *A, const double *W, const int Ni, const int No)
{
	// PCAcost = <|x - W^+ * u|^2>/2, where W^+ is a pseudo-inverse matrix of W
	// Thus, PCAcost = tr(A^T * (I - W^+ * W)^T * (I - W^+ * W) * A) / 2
	int i, j;
	double WT[Ni * No];      mat_trans (WT,      W,              No, Ni    );
	double WWT[No * No];     mat_mul   (WWT,     W,      WT,     No, No, Ni);
	double WWTinv[No * No];  mat_inv   (WWTinv,  WWT,            No        );
	double Wpinv[Ni * No];   mat_mul   (Wpinv,   WT,     WWTinv, Ni, No, No);
	double WpinvW[Ni * Ni];  mat_mul   (WpinvW,  Wpinv,  W,      Ni, Ni, No);
	double WpinvWA[Ni * Ni]; mat_mul   (WpinvWA, WpinvW, A,      Ni, Ni, Ni);
	double PCAcost = 0;
	for (i = 0; i < Ni; i++) {
		for (j = 0; j < Ni; j++) PCAcost += pow (A[Ni * i + j] - WpinvWA[Ni * i + j], 2.0);
	}
	return PCAcost / 2.0;
}

double
calc_ICAcost (const double *hist)
{
	// ICAcost = <log q(u) - log p0(u)>
	int i, j, k, l;
	const double sqrt3 = sqrt (3.0), sqrt12 = 2.0 * sqrt (3.0);
	const double scale = H_DIM / 2.0 / 6.0;
	const int offset = H_DIM / 2;
	double u[4], q, E;
	double ICAcost = 0;
	for (i = 0; i < H_DIM; i++) {
		u[0] = 1.0 * (i - offset) / scale;
		for (j = 0; j < H_DIM; j++) {
			u[1] = 1.0 * (j - offset) / scale;
			for (k = 0; k < H_DIM; k++) {
				u[2] = 1.0 * (k - offset) / scale;
				for (l = 0; l < H_DIM; l++) {
					u[3] = 1.0 * (l - offset) / scale;
					q = H_ELE(hist, i, j, k, l);
					if (q > 0) {
						E = (double_softmax(u[0]) + double_softmax(u[1])
						   + double_softmax(u[2]) + double_softmax(u[3])) / sqrt12 * 20
						   + log (sqrt12) * 4.0; // E = -log p0(u)
						ICAcost += (log (q) + E) * q;
					}
				}
			}
		}
	}
	return ICAcost;
}

int
rescale_output (double *u, const double *scale, const int No)
{
	int i;
	for (i = 0; i < No; i++) u[i] *= scale[i];
	return 0;
}
